# Supplementary material for: Microfluidic Obstacle Arrays Induce Large Reversible Shape Change in Red Blood Cells
Source: Micromachines (Basel). 2021 Jun 30;12(7):783. doi: 10.3390/mi12070783 (PMC8303182; doi:10.3390/mi12070783)
Supplement: Supplementary file 1 [file micromachines-12-00783-s001.zip]

Archive with 3 entries (3 files):
- Movie_S1.mov
- Movie_S2.mov
- Supplementary Materials.pdf
